# Supplementary material for: Serum Hemoglobin Level, Anemia, and Growth Were Unaffected by a 12-Month Multiple-Micronutrient Powder Intervention Among Children Aged 8–10 Months in a Low-Socioeconomic-Status Community of Jakarta
Source: Nutrients. 2025 Jul 31;17(15):2520. doi: 10.3390/nu17152520 (PMC12348989; doi:10.3390/nu17152520)
Supplement: Supplementary file 1 [file nutrients-17-02520-s001.zip]

Archive with 1 entries (1 files):
- nutrients-3749511-supplementary.pdf
